# Supplementary material for: Application of Machine Learning Methods to Predict the Air Half-Lives of Persistent Organic Pollutants
Source: Molecules. 2023 Nov 7;28(22):7457. doi: 10.3390/molecules28227457 (PMC10673120; doi:10.3390/molecules28227457)
Supplement: Supplementary file 1 [file molecules-28-07457-s001.zip]

Archive with 1 entries (1 files):
- molecules-2676823-SI.pdf
